# Supplementary material for: Clinical Disorders in Cystic Fibrosis That Affect Emergency Procedures—A Case Report and Review
Source: J Clin Med. 2025 May 5;14(9):3187. doi: 10.3390/jcm14093187 (PMC12072408; doi:10.3390/jcm14093187)
Supplement: Supplementary file 1 [file jcm-14-03187-s001.zip]

Archive with 1 entries (1 files):
- jcm-3526525-supplementary.pdf
